# Supplementary material for: Molecular Strategies of Carbohydrate Binding to Intrinsically Disordered Regions in Bacterial Transcription Factors
Source: Int J Mol Sci. 2026 Jan 17;27(2):941. doi: 10.3390/ijms27020941 (PMC12842492; doi:10.3390/ijms27020941)
Supplement: Supplementary file 1 [file ijms-27-00941-s001.zip]

Archive with 1 entries (1 files):
- ijms-4012991-supplementary.pdf
